# Supplementary material for: Causal links of human serum metabolites on the risk of prostate cancer: insights from genome-wide Mendelian randomization, single-cell RNA sequencing, and metabolic pathway analysis
Source: Front Endocrinol (Lausanne). 2024 Nov 12;15:1443330. doi: 10.3389/fendo.2024.1443330 (PMC11590024; doi:10.3389/fendo.2024.1443330)
Supplement: Supplementary file 1 [file DataSheet1.zip]

Archive with 8 entries (7 files):
- Supplementary materials/
- Supplementary materials/Supplementary Figure S1.docx
- Supplementary materials/Supplementary Table S1.docx
- Supplementary materials/Supplementary Table S2.xlsx
- Supplementary materials/Supplementary Table S3.docx
- Supplementary materials/Supplementary Table S4.docx
- Supplementary materials/Supplementary Table S5.docx
- Supplementary materials/Supplementary Table S6.docx
